# Supplementary material for: Structural and Stability Analysis of GRP Family Allergens Pru p 7 and Cry j 7, Which Cause Pollen and Food Allergy Syndrome
Source: Biomolecules. 2025 Feb 6;15(2):232. doi: 10.3390/biom15020232 (PMC11852976; doi:10.3390/biom15020232)
Supplement: Supplementary file 1 [file biomolecules-15-00232-s001.zip]

Archive with 1 entries (1 files):
- biomolecules-3359718-supplementary.pdf
